# Supplementary material for: Integrated Metabolome and Transcriptome Analyses Provides Insights into Ovule Abortion in Camellia oleifera
Source: Plants (Basel). 2025 Feb 18;14(4):613. doi: 10.3390/plants14040613 (PMC11859457; doi:10.3390/plants14040613)
Supplement: Supplementary file 1 [file plants-14-00613-s001.zip]

Archive with 1 entries (1 files):
- plants-3382712-supplementary.pdf
